# Supplementary material for: Capsaicin Improves Systemic Inflammation, Atherosclerosis, and Macrophage-Derived Foam Cells by Stimulating PPAR Gamma and TRPV1 Receptors
Source: Nutrients. 2024 Sep 19;16(18):3167. doi: 10.3390/nu16183167 (PMC11435000; doi:10.3390/nu16183167)
Supplement: Supplementary file 1 [file nutrients-16-03167-s001.zip]

Archive with 2 entries (2 files):
- Avila et al/ApoE+CAP.mp4
- Avila et al/ApoE-KO.mp4
